# Supplementary material for: K13-propeller gene polymorphisms in Plasmodium falciparum parasite population: a systematic review protocol of burden and associated factors
Source: Syst Rev. 2018 Nov 17;7:199. doi: 10.1186/s13643-018-0866-7 (PMC6240191; doi:10.1186/s13643-018-0866-7)
Supplement: Supplementary file 3 — Data Extraction form. (XLS 26 kb) [file 13643_2018_866_MOESM3_ESM.xls]

## Sheet: Sheet1
K13-polymorphisms Data Abstraction form
S/N	Study ID (author/year)	Location/country	Year when ART use started	No. of DNA isolates screened	Year(s) covered in data collected	Cambodian K13-mutations	No. DNA isolates with CM	Non-cambodian K13-mutations	No. DNA isolates with NCM	ART IC50 /RSA	Mutations outside propeller region	Sequencing method	Countries in SEA with CM	Countries outside SEA with CM	Synonymous mutations (NCM)	Non-synonymous mutations (NCM)	No. of non-synonymous mutations/parasite clone/DNA	How ART are used in the country (Mono or Comb)	K13-mutations associated with ART-R (Africa)	ART agents used in the country	Source of mutation (local/introduced)
